# Supplementary material for: Impact of Lung Metastasis versus Metastasis of Bone, Brain, or Liver on Overall Survival and Thyroid Cancer-Specific Survival of Thyroid Cancer Patients: A Population-Based Study
Source: Cancers (Basel). 2022 Jun 26;14(13):3133. doi: 10.3390/cancers14133133 (PMC9265095; doi:10.3390/cancers14133133)
Supplement: Supplementary file 1 [file cancers-14-03133-s001.zip]

Archive with 2 entries (2 files):
- Supplementary documents (with supplementary Figures).pdf
- Supplementary Tabels.pdf
